# Supplementary material for: Characterization of Poldip2 knockout mice: Avoiding incorrect gene targeting
Source: PLoS One. 2021 Dec 20;16(12):e0247261. doi: 10.1371/journal.pone.0247261 (PMC8687530; doi:10.1371/journal.pone.0247261)
Supplement: S1 File — (ZIP) [file pone.0247261.s001.zip]

Archive with 21 entries (18 files):
- Original blots & gels/
- Original blots & gels/Fig 2B left.pdf
- __MACOSX/
- __MACOSX/Original blots & gels/
- __MACOSX/Original blots & gels/._Fig 2B left.pdf
- Original blots & gels/Fig 7B lower blot.jpg
- __MACOSX/Original blots & gels/._Fig 7B lower blot.jpg
- Original blots & gels/Fig 6B.JPG
- __MACOSX/Original blots & gels/._Fig 6B.JPG
- Original blots & gels/Fig 5C right.pdf
- __MACOSX/Original blots & gels/._Fig 5C right.pdf
- Original blots & gels/Fig 2B right.pdf
- __MACOSX/Original blots & gels/._Fig 2B right.pdf
- Original blots & gels/Fig 7B upper blot.jpg
- __MACOSX/Original blots & gels/._Fig 7B upper blot.jpg
- Original blots & gels/Fig 5C left.pdf
- __MACOSX/Original blots & gels/._Fig 5C left.pdf
- Original blots & gels/Fig 1B right.png
- __MACOSX/Original blots & gels/._Fig 1B right.png
- Original blots & gels/Fig 1B left.png
- __MACOSX/Original blots & gels/._Fig 1B left.png
